# Supplementary material for: Functional reassessment of extended splice region variants in MYO7A with hearing loss and Usher syndrome
Source: J Pathol. 2026 Mar 19;269(2):222–31. doi: 10.1002/path.70048 (PMC13140121; doi:10.1002/path.70048)
Supplement: Supplementary file 2 — Table S1. List of primers for minigene construction and cDNA sequencing Table S2. Summary of minigene assay results for MYO7A extended splice region variants Table S3. Overview of MYO7A extended splice region variants and splice prediction scores Table S4. Overview of reported benign MYO7A extended splice region variants and splice prediction scores Table S5. ACMG/AMP classification of MYO7A extended splice region variants before and after functional validation [file PATH-269-222-s002.xlsx]

## Sheet: Cover page
	Functional reassessment of extended splice region variants in MYO7A with hearing loss and Usher syndrome
	T Shi, Y Huang, X Su et al. J Pathol https://doi.org/10.1002/path.70048
	Table S1. List of primers for minigene construction and cDNA sequencing
	Table S2. Summary of minigene assay results for MYO7A extended splice region variants
	Table S3. Overview of MYO7A extended splice region variants and splice prediction scores
	Table S4. Overview of reported benign MYO7A extended splice region variants and splice prediction scores
	Table S5. ACMG/AMP classification of MYO7A extended splice region variants before and after functional validation

## Sheet: Table S1
Table S1. List of primers for minigene construction and cDNA sequencing.
Genomic position	Variant (cDNA)	Cloning forward primer	Cloning reverse primer	Endonucleases1	Endonucleases2	cDNA forward primer	cDNA reverse primer
g.77156814_77156831del	NM_000260.4:c.592+33_593-31del	5′-CCGCTCGAGTCCACCCACATGACTCCAAAG-3′	5′-CGCGGATCCCACTTACGTCCATGTGGCCT-3′	Xho I	BamH I	5′-TCTGAGTCACCTGGACAACC-3′	5′-TAGCATTCCAAGGCACAGCA-3′
g.77156854C>G	NM_000260.4:c.593-8C>G	5′-CCGCTCGAGTCCACCCACATGACTCCAAAG-3′	5′-CGCGGATCCCACTTACGTCCATGTGGCCT-3′	Xho I	BamH I	5′-TCTGAGTCACCTGGACAACC-3′	5′-TAGCATTCCAAGGCACAGCA-3′
g.77160282G>A	NM_000260.4:c.1200G>A	5′-CCGCTCGAGATACGTGGTCCCTACCCTCA-3′	5′-GGAATTCCATATGGTACAGCCTCCTGACAACCC-3′	Xho I	Nde I	5′-TCTGAGTCACCTGGACAACC-3′	5′-TAGCATTCCAAGGCACAGCA-3′
g.77160965C>G	NM_000260.4:c.1201-8C>G	5′-CCGCTCGAGAGCCAGAGTCAGGGCTGGTC-3′	5′-CGCGGATCCGAGCCAACTTGAGAGGTGGG-3′	Xho I	BamH I	5′-TCTGAGTCACCTGGACAACC-3′	5′-TAGCATTCCAAGGCACAGCA-3′
g.77162329A>G	NM_000260.4:c.1553A>G	5′-CCGCTCGAGTCACACGGCACTTTGTTCCA-3′	5′-CCGGATATCTTATTCCTGGGC-3′	Xho I	EcoRV	5′-TCTGAGTCACCTGGACAACC-3′	5′-TAGCATTCCAAGGCACAGCA-3′
g.77172745C>G	NM_000260.4:c.1798-3C>G	5′-CCGCTCGAGCTCAGAGTTATCCAGCGCACC-3′	5′-CGCGGATCCCTCACAACTGACATCCAGGGC-3′	Xho I	BamH I	5′-TCTGAGTCACCTGGACAACC-3′	5′-TAGCATTCCAAGGCACAGCA-3′
g.77201641A>G	NM_000260.4:c.5043+3A>G	5′-CCGCTCGAGAACTGCGAACAGCTTGGTTTG-3′	5′-CGCGGATCCCAGTGCACAACGCCTCCATC-3′	Xho I	BamH I	5′-TCTGAGTCACCTGGACAACC-3′	5′-TAGCATTCCAAGGCACAGCA-3′
g.77211101_77211141del	NM_000260.4:c.6052-51_6052-11del	5′-CCGCTCGAGTGCTCTGTCCCTGTCCTGTG-3′	5′-GCTCAGATATCACCTCCTCTAAGAGG-3′	Xho I	EcoRV	5′-TCTGAGTCACCTGGACAACC-3′	5′-TAGCATTCCAAGGCACAGCA-3′
g.77213983A>G	NM_000260.4:c.6558+4A>G	5′-GGAATTCCATATGGTGCGAGGAGAACAGGTAGGT-3′	5′-CTAGCTAGCCTGCTCATGCACACTTGGTC-3′	Nde I	Nhe I	5′-TCTGAGTCACCTGGACAACC-3′	5′-GGAAGTTCTGCATCCCAGAGAG-3′
g.77213984G>C	NM_000260.4:c.6558+5G>C	5′-GGAATTCCATATGGTGCGAGGAGAACAGGTAGGT-3′	5′-CTAGCTAGCCTGCTCATGCACACTTGGTC-3′	Nde I	Nhe I	5′-TCTGAGTCACCTGGACAACC-3′	5′-GGAAGTTCTGCATCCCAGAGAG-3′
g.77183191G>A	NM_000260.4:c.3375+34G>A	5′-CCGCTCGAGTGGACTCTGCTGCTGGTGGTG-3′	5′-CGCGGATCCTGGATTTGTGCCTCAGGTGGG-3′	Xho I	Nde I	5′-TCTGAGTCACCTGGACAACC-3′	5′-TAGCATTCCAAGGCACAGCA-3′
g.77189515C>T	NM_000260.4:c.3630+45C>T	5′-CGCGGATCCGCTGGCATTTATGAGGGGTTC-3′	5′-CGCGGATCCCTTTCTGTGGGGTTGGAGGTG-3′	BamH	Nde I	5′-TCTGAGTCACCTGGACAACC-3′	5′-TAGCATTCCAAGGCACAGCA-3′

## Sheet: Table S2
Table S2. Summary of minigene assay results for MYO7A extended splice region variants.
Variant (cDNA)	Splicing Consequence	Designation	RNA	Transcript Change	Splicing Change	Effect on ORF	Domain Affected	Experimental Support
c.6558+4A>G	140nt of intron 48 added to mRNA	▼(E48q140)	r.6558_6559ins6558+1_6558+140	p. Gly2187Valfs*17	creation of an alternative site	Frameshift	FERM2	RT-PCR, Sanger
	36nt of exon 48 deletion in mRNA	Δ(E48q36)	r.6523_6558del	p.2174-2185del	creation of an alternative site	In-frame deletion
	exon 48 skipping	Δ(E48)	r.6439_6558del	p.2147-2186del	elimination of the splice site	In-frame deletion
c.6052-51_6052-11del	12nt of exon 45 deletion in mRNA	Δ(E45p12)	r.6052_6063del	p.2018-2021del	creation of an alternative site	In-frame deletion	FERM2	RT-PCR, Sanger
	77nt of exon 45 deletion in mRNA	Δ(E45p77)	r.6052_6128del	p.Glu2017Glyfs*32	creation of an alternative site	Frameshift
[c.593-8C>G,	7nt of intron 6 added to mRNA	▼(E7p7)	r.592_593ins593-1_593-7	p.Ala198Valfs*13	creation of an alternative site	Frameshift	Myosin motor	RT-PCR, Sanger
	conventionally spliced mRNA	wild-type	wild-type	wild-type	No effect	No effect
c.1201-8C>G]	91nt of intron 11 added to mRNA	▼(E12p91)	r.1200_1201ins1201-1_1201-91	p.Ile402Trpfs*70	creation of an alternative site	Frameshift	Myosin motor	RT-PCR, Sanger
	conventionally spliced mRNA	wild-type	wild-type	wild-type	No effect	No effect
c.6558+5G>C	140nt of intron 48 added to mRNA	▼(E48q140)	r.6558_6559ins6558+1_6558+140	p.Gly2187Valfs*17	creation of an alternative site	Frameshift	FERM2	RT-PCR, Sanger
	exon 48 skipping	Δ(E48)	r.6439_6558del	p.2147-2186del	elimination of the splice site	In-frame deletion
c.592+33_593-31del	intron 6 retention	▼(I6)	r.592_593ins592+1_592+81	p.Ala198Glyfs*85	elimination of the splice site	Frameshift	Myosin motor	RT-PCR, Sanger
	conventionally spliced mRNA	wild-type	wild-type	wild-type	No effect	No effect
	28nt of exon 6 deletion in mRNA	Δ(E6q28)	r.565_592del	p.Val189Hisfs*64	creation of an alternative site	Frameshift
	exon 6 skipping	Δ(E6)	r.471_592del	p.Gly158Ilefs*9	elimination of the splice site	Frameshift
c.1200G>A	exon 11 skipping	Δ(E11)	r.1201_1343del	p.361-400del	elimination of the splice site	In-frame deletion	Myosin motor	RT-PCR, Sanger
c.1553A>G	35nt of intron 13 added to mRNA	▼(E13q35)	r.1554_1555ins1554+1_1554+35	p.Lys518Aryfs*22	creation of an alternative site	Frameshift	Myosin motor	RT-PCR, Sanger
c.1798-3C>G	exon 16 skipping	Δ(E16)	r.1798_1935del	p.600-645del	elimination of the splice site	In-frame deletion	Myosin motor	RT-PCR, Sanger
c.3375+34G>A	conventionally spliced mRNA	wild-type	wild-type	wild-type	No effect	No effect	NA	RT-PCR, Sanger
	exon 26 skipping	Δ(E26)	r.3286_3375del	p.1095-1124del	elimination of the splice site	In-frame deletion
c.5043+3A>G	conventionally spliced mRNA	wild-type	wild-type	wild-type	No effect	No effect	SH3	RT-PCR, Sanger
	43nt of exon 36 deletion in mRNA	Δ(E36q43)	r.5000_5043del	p.Tyr1668Profs*4	creation of an alternative site	Frameshift
	exon 36 skipping	Δ(E36)	r.4853_5043del	p.Ala1618Glyfs*38	elimination of the splice site	Frameshift
c.3630+45C>T	conventionally spliced mRNA	wild-type	wild-type	wild-type	No effect	No effect	NA	RT-PCR, Sanger

## Sheet: Table S3
Table S3. Overview of MYO7A extended splice region variants and splice prediction scores.
Variant (cDNA)	Genomic Position	Location (Exon/Intron)	SpliceAI (Δ score)				Pangolin		MaxEntScan		dbscSNV	Predicted Effect
			DS AG	DS AL	DS DG	DS DL	Gain	Loss	Alt	Ref
c.6558+4A>G	g.77213983A>G	IVS48+4A>G	0	0	0.63	0.29	0.44	-0.49	0.05	8.23	0.93	DG & DL
c.6052-51_6052-11del	g.77211101_77211141del	IVS44-51_IVS44-11del	0.39	0.63	0.01	0.01	0.27	-0.75	-	-	-	AG & AL
[c.593-8C>G,	g.77156854C>G	IVS6-8C>G	0.99	0.14	0	0	0.69	-0.56	2.36	8.31	0.94	AG
c.1201-8C>G]	g.77160965C>G	IVS11-8C>G	0.01	0	0	0	0	-0.05	4.71	5.76	0.11	Benign
c.6558+5G>C	g.77213984G>C	IVS48+5G>C	0	0	0.28	0.69	0.27	-0.64	2.93	8.3	0.92	DG & DL
c.592+33_593-31del	g.77156814_77156831del	IVS6+33_IVS6-31del	0	0.05	0.06	0.29	0.01	-0.31	-	-	-	DL
c.1200G>A	g.77160282G>A	Exon 11, 1 bp from donor	0	0	0.09	0.65	0.09	-0.71	2.05	7.93	1	DL
c.1553A>G	g.77162329A>G	Exon 13, 2 bp from donor	0	0	0.66	0.22	0.43	-0.57	4.44	7.93	0.93	DG & DL
c.1798-3C>G	g.77172745C>G	IVS15-3C>G	0.04	0.85	0	0	0.18	-0.69	-3.71	10.72	0.94	AL
c.3375+34G>A	g.77183191G>A	IVS26+34G>A	0	0	0	0	0	-0.02	-	-	-	Benign
c.5043+3A>G	g.77201641A>G	IVS36+3A>G	0	0	0.43	0.05	0.54	-0.15	3.6	7.64	0.83	DG
c.3630+45C>T	g.77189515C>T	IVS28+45C>T	0	0	0	0	0.01	0	-	-	-	Benign
DS (delta score); AG (acceptor gain); AL (acceptor loss); DG (donor gain); DL (donor loss); Alt (alternate sequence score); Ref (reference sequence score).
The threshold for impact: SpliceAI: score ≥ 0.2, Pangolin: score ≥ 0.2, dbscSNV: score ≥ 0.8, MaxEntScan: diff = Ref-Alt > 0 and Alt < 6.2, using ENIGMA thresholds (https://enigmaconsortiumorg).

## Sheet: Table S4
Table S4. Overview of reported benign MYO7A extended splice region variants and splice prediction scores.
Variant	MAF	Location	SpliceAI_DS_AG	SpliceAI_DS_AL	SpliceAI_DS_DG	SpliceAI_DS_DL	Pangolin-gain	Pangolin-loss	dbscSNV ADA	dbscSNV RF	MaxEntScan_alt	MaxEntScan_ref
c.19-9C>T	0.00039693	11:76853746-76853746	0	0	0	0	0	0	8.22684e-05	0.08	9.022	9.441
c.849+37C>T	0.00038971	11:76868475-76868475	0	0	0.01	0	0	0	-	-	-	-
c.1003+11G>A	0.00043301	11:76869487-76869487	0	0	0	0	0	0	-	-	-	-
c.1003+20G>A	0.00057848	11:76869496-76869496	0	0	0.01	0	0	0	-	-	-	-
c.1554+20G>A	0.00058816	11:76873396-76873396	0	0	0	0	0	-0.01	-	-	-	-
c.1690+16G>A	0.00038595	11:76874050-76874050	0	0	0	0	0	-0.01	-	-	-	-
c.1797+27C>T	0.00041442	11:76877235-76877235	0	0	0	0	0.01	0	-	-	-	-
c.1935+27G>A	0.00041425	11:76883958-76883958	0	0	0.01	0	0.01	0	-	-	-	-
c.1935+33C>T	0.00041442	11:76883964-76883964	0	0	0	0	0	0	-	-	-	-
c.2187+37G>T	0.0006206	11:76886547-76886547	0	0	0	0	0	-0.01	-	-	-	-
c.2188-25G>A	0.00048276	11:76888570-76888570	0.02	0	0	0	0	0	-	-	-	-
c.2586+14T>C	0.00038625	11:76891013-76891013	0	0	0	0	0	0	-	-	-	-
c.3109-27G>A	0.00062112	11:76893442-76893442	0	0	0	0	0	0	-	-	-	-
c.3630+7A>G	0.00036207	11:76900522-76900522	0	0	0	0	0	0	2.5819e-05	0.01	-	-
c.3750+8C>T	0.000387	11:76901192-76901192	0	0	0.06	0	0.01	0	6.2538e-05	0.002	-	-
c.3750+44C>T	0.00057982	11:76901228-76901228	0	0	0	0	0.01	0	-	-	-	-
c.3924+29G>A	0.0003234	11:76901944-76901944	0	0	0	0	0	0	-	-	-	-
c.3924+40C>T	0.00041442	11:76901955-76901955	0	0	0	0	0	0	-	-	-	-
c.3925-15C>T	0.00062137	11:76903081-76903081	0	0	0	0	0	0	-	-	13.847	13.59
c.4152+21C>T	0.00041511	11:76903344-76903344	0	0	0	0	0	0	-	-	-	-
c.4152+22G>A	0.00057937	11:76903345-76903345	0	0	0	0	0	0	-	-	-	-
c.5326+42G>A	0.0003861	11:76914304-76914304	0	0	0.03	0.06	0	0	-	-	-	-
c.5636+7C>T	0.0003271	11:76916669-76916669	0	0	0	0	0	0	2.44578e-05	0	-	-
c.5636+39G>A	0.00032714	11:76916701-76916701	0	0	0	0	0	-0.02	-	-	-	-
c.5944+11C>T	0.00057915	11:76919573-76919573	0	0	0	0	0	0	-	-	-	-
c.6051+9C>T	0.00057715	11:76919857-76919857	0	0	0	0	0	0	-	-	-	-
c.6051+50T>C	0.00038491	11:76919898-76919898	0	0	0	0	0	0	-	-	-	-
c.6355-22G>A	0.00057982	11:76923975-76923975	0	0	0	0	0	0	-	-	-	-
c.6559-43T>G	0.0005796	11:76925609-76925609	0.08	0	0	0	0.01	0	-	-	-	-
c.6559-35C>T	0.00057893	11:76925617-76925617	0	0	0	0	0	0	-	-	-	-

## Sheet: Table S5
Table S5. ACMG/AMP classification of MYO7A extended splice region variants before and after functional validation.
Variant (cDNA)	Pre-functional Class	PVS1 (RNA)	PP3 (based on SpliceAI)	Final ACMG Class	Notes
c.6558+4A>G	VUS	Strong	Support	LP	Aberrant transcripts only
c.6052-51_6052-11del	VUS	Strong	Support	LP	Aberrant transcripts only
[c.593-8C>G,	VUS	Moderate	Support	LP	Partial canonical transcript observed
c.1201-8C>G]
c.6558+5G>C	VUS	Strong	Support	LP	Aberrant transcripts only
c.592+33_593-31del	VUS	Strong	Support	LP	Partial canonical transcript observed
c.1200G>A	VUS	Strong	Support	LP	Aberrant transcripts only
c.1553A>G	VUS	Strong	Support	LP	Aberrant transcripts only
c.1798-3C>G	VUS	Strong	Support	LP	Aberrant transcripts only
c.3375+34G>A	VUS	BP7_Strong(RNA)	BP4	VUS	Consistent with the wild-type minigene
c.5043+3A>G	VUS	Support	Support	VUS	Partial canonical transcript observed
c.3630+45C>T	VUS	BP7_Strong(RNA)	BP4	VUS	Canonical transcript only
